# Supplementary material for: The RyR1 P3528S Substitution Alters Mouse Skeletal Muscle Contractile Properties and RyR1 Ion Channel Gating
Source: Int J Mol Sci. 2023 Dec 28;25(1):434. doi: 10.3390/ijms25010434 (PMC10778724; doi:10.3390/ijms25010434)
Supplement: Supplementary file 1 [file ijms-25-00434-s001.zip]

Archive with 1 entries (1 files):
- ijms-2728058-supplementary.pdf
